# Supplementary material for: BLOC-1 deficiency causes alterations in amino acid profile and in phospholipid and adenosine metabolism in the postnatal mouse hippocampus
Source: Sci Rep. 2017 Jul 12;7:5231. doi: 10.1038/s41598-017-05465-z (PMC5507893; doi:10.1038/s41598-017-05465-z)
Supplement: Supplementary file 2 — Dataset 1 [file 41598_2017_5465_MOESM2_ESM.xlsx]

## Sheet: Metabolomics_data
Name	Class	Sub-class	Mode/Phase	P value	95%CI_low	95%CI_hgh	mode_C57	mode_pal	estimate	RSD_QCs	statistical test	Formula (neutral)	Ion for reported reintegration	Retention Time	Observed m/z (average of 6 QCs)	Theoretical mass	delta mz (mDa)	m/z QC1	m/z QC2	m/z QC3	m/z QC4	m/z QC5	m/z QC6	promilCV	KEGG	standard	remarks	MS frags of reported mode				MSE frags frags of reported mode
Adenosine	Polars	Nucleosides	Pos/Aq	0.0345878	-57	-2	74	103	-30	0.05	Two Sample t-test	C10H13N5O4	[M+H]+	0.79	268.104	268.105	-0.1	268.105	268.104	268.104	268.105	268.105	268.104	0.00140388	C00212	yes	No Frags, no parent in NEG	136.062
AMP	Polars	Nucleotides	Neg/Aq	0.731518	-80	112	656	640	16	0.03	Two Sample t-test	C10H14N5O7P	[M-H]-	0.71	346.056	346.055	0.3	346.055	346.056	346.055	346.056	346.056	346.056	0.0016891	C00020	yes	In pos at 348.07, frag at 136.062
Arginine	Polars	Amino acids	Pos/Aq	0.912527	-24	27	159	157	1	0.05	Two Sample t-test	C6H14N4O2	[M+H]+	0.6	175.119	175.119	-0.1	175.119	175.12	175.119	175.12	175.119	175.119	0.00193649	C00062	yes		158.093	116.071	70.066
Aspartate	Polars	Amino acids	Neg/Aq	0.00065216	-43	-14	101	130	-29	0.04	Two Sample t-test	C4H7NO4	[M-H]-	0.58	132.029	132.03	-0.4	132.029	132.029	132.029	132.029	132.029	132.03	0.00107114	C00049	yes		155.003	144.019
Choline	Polars	Lipid drvs	Pos/Aq	0.679005	-589	392	2566	2665	-99	0.03	Two Sample t-test	C5H13NO+	[M]+	0.59	104.108	104.108	0.2	104.108	104.108	104.107	104.108	104.108	104.108	0.00171827	C00114	yes		60.0816
FA(20:4)	Lipids	FFA	Neg/Aq	0.682037	-286	191	1755	1802	-48	0.08	Two Sample t-test	C20H32O2	[M-H]-	7.54	303.232	303.232	-0.3	303.232	303.232	303.232	303.232	303.232	303.232	0.000450566	C00219	yes
FA(22:6)	Lipids	FFA	Neg/Aq	0.615246	-116	191	1334	1297	37	0.07	Two Sample t-test	C22H32O2	[M-H]-	7.39	327.232	327.232	-0.2	327.232	327.233	327.232	327.232	327.231	327.232	0.00112144	C06429	no
Glutamate	Polars	Amino acids	Neg/Aq	3.19e-05	-61	-27	240	284	-44	0.03	Two Sample t-test	C5H9NO4	[M-H]-	0.6	146.047	146.045	1.2	146.045	146.045	146.045	146.045	146.05	146.05	0.0183915	C00025	yes	Possible frags in POS at 130.0507, no parent	102.056	128.035			102.055	128.034
Glutamine	Polars	Amino acids	Neg/Aq	0.0147722	-44	-4	110	131	-20	0.03	Wilcoxon rank sum test	C5H10N2O3	[M-H]-	0.59	145.061	145.061	-0.5	145.061	145.06	145.061	145.061	145.061	145.061	0.00221242	C00064	yes		127.05
GMP	Polars	Nucleotides	Neg/Aq	0.325978	-22	63	267	247	21	0.04	Two Sample t-test	C10H14N5O8P	[M-H]-	0.74	362.05	362.05	0.1	362.05	362.052	362.05	362.05	362.05	362.05	0.00291611	C00144	yes	Possible frag POS at 152 ,parent at 364.0658	none
GPC	Polars	Lipid drvs	Pos/Aq	1.36e-05	-91	-43	56	123	-67	0.06	Two Sample t-test	C8H20NO6P	[M+H]+	0.7	258.111	258.111	0.1	258.11	258.111	258.11	258.111	258.111	258.111	0.0017627	C00670	yes	NEG fragment at 242.0800 (previously confused with cytosine at 242.0777)!!, Frag POS 104.108 and 184.074 have overlap with phosphocholine.	125
GPE	Polars	Lipid drvs	Neg/Aq	1.18e-07	-29	-17	29	52	-23	0.05	Two Sample t-test	C5H14NO6P	[M-H]-	0.59	214.048	214.048	-0.1	214.048	214.048	214.048	214.047	214.048	214.048	0.00173342	C01233	no	Glycerylphosphorylethanolamine	none
GSH	Polars	AA drvs	Neg/Aq	0.428956	-63	139	632	594	38	0.02	Welch Two Sample t-test	C10H17N3O6S	[M-H]-	0.75	306.076	306.076	0.3	306.076	306.076	306.076	306.077	306.076	306.077	0.00185587	C00051	yes	Frag POS 179.049, 233.06 parent at 308.091	272.089
GSSG	Polars	AA drvs	Neg/Aq	0.125062	-99	13	238	281	-43	0.04	Welch Two Sample t-test	C20H32N6O12S2	[M-H]-	0.77	611.145	611.144	1.4	611.146	611.146	611.144	611.146	611.145	611.146	0.00133901	C00127	yes
Guanosine	Polars	Nucleosides	Neg/Aq	0.345103	-69	16	179	222	-31	0.06	Wilcoxon rank sum test	C10H13N5O5	[M-H]-	0.81	282.084	282.084	-0.1	282.084	282.083	282.084	282.084	282.083	282.084	0.00121604	C00387	yes	Frag POS 152.0572, parent at 284.0999	150.042
Histidine	Polars	Amino acids	Neg/Aq	0.000459029	-26	-10	28	46	-18	0.06	Welch Two Sample t-test	C6H9N3O2	[M-H]-	0.57	154.061	154.062	-0.7	154.061	154.061	154.061	154.061	154.061	154.061	0.00172956	C00135	yes	Possible frag in POS at 110.0721	none				137.035
IMP	Polars	Nucleotides	Neg/Aq	0.101076	-34	348	492	335	157	0.05	Two Sample t-test	C10H13N4O8P	[M-H]-	0.74	347.039	347.039	-0.1	347.039	347.039	347.039	347.039	347.04	347.039	0.000881889	C00130	no	QC masses with peak seperation of 0.001 Da in stead of automatic. Parent + Na at 371.0371	211.001
Inosine	Polars	Nucleosides	Neg/Aq	0.277318	-657	116	2150	2668	-293	0.03	Wilcoxon rank sum test	C10H12N4O5	[M-H]-	0.82	267.073	267.073	0.3	267.073	267.073	267.073	267.074	267.073	267.073	0.00109591	C00294	yes	Frag POS 137.0464, parent at 269.089	135.03
Leu/Ile	Polars	Amino acids	Pos/Aq	0.000357877	-58	-20	124	163	-39	0.05	Two Sample t-test	C6H13NO2	[M+H]+	0.89	132.102	132.102	-0.2	132.103	132.102	132.102	132.102	132.102	132.102	0.00252204	C00123/C00407	yes	No frags in NEG	86.097
LPC(14:0)	Lipids	LPC	Pos/Aq	0.000455891	-267	-112	608	820	-207	0.05	Wilcoxon rank sum test	C22H46NO7P	[M+H]+	5.43	468.309	468.309	-0.4	468.308	468.309	468.308	468.309	468.309	468.309	0.00118507	C04233	yes	Confirmed by chemical standard; neutral loss 183; acyl-frag in MSE neg at 227.009	285.244
LPC(14:0)	Lipids	LPC	Pos/Org	0.0085303	-52	-9	37	67	-30	0.08	Welch Two Sample t-test	C22H46NO7P	[M+H]+	5.41	468.309	468.309	-0.3	468.309	468.308	468.309	468.308	468.308	468.309	0.0011252
LPC(16:0)	Lipids	LPC	Pos/Aq	0.0192816	-2196	-219	5481	6688	-1207	0.03	Two Sample t-test	C24H50NO7P	[M+H]+	6.2	496.34	496.34	-0.3	496.34	496.339	496.34	496.34	496.341	496.34	0.000714218			Neutral loss 183; FA-adduct in neg at 540.33; -CH2 in neg at 480.3084	313.273
LPC(16:0)	Lipids	LPC	Pos/Org	0.0490729	-1143	-78	1458	2104	-601	0.04	Wilcoxon rank sum test	C24H50NO7P	[M+H]+	6.2	496.341	496.34	0.3	496.341	496.341	496.34	496.341	496.34	496.341	0.000832328
LPC(16:2)	Lipids	LPC	Pos/Aq	0.0171748	-22	-2	70	83	-12	0.07	Two Sample t-test	C24H46NO7P	[M+H]+	5.44	492.309	492.309	-0.5	492.309	492.31	492.308	492.309	492.308	492.308	0.00169338			acyl-frag in MSE neg at 251.20165
LPC(18:0)	Lipids	LPC	Pos/Aq	0.712971	-257	369	951	895	56	0.11	Two Sample t-test	C26H54NO7P	[M+H]+	7.02	524.37	524.372	-1.7	524.37	524.37	524.37	524.37	524.37	524.37	0.000671542	C04233	yes	Confirmed by chemical standard; acyl-frag in neg at 283.264; FA-adduct in neg at 568.361
LPC(18:0)	Lipids	LPC	Pos/Org	0.463913	-205	96	461	627	-99	0.1	Wilcoxon rank sum test	C26H54NO7P	[M+H]+	7.02	524.371	524.372	-0.8	524.371	524.371	524.371	524.37	524.37	524.371	0.000818032			Confirmed by chemical standard; acyl-frag in neg at 283.264; FA-adduct in neg at 568.361
LPC(18:1)	Lipids	LPC	Pos/Aq	0.707295	-671	472	2591	2691	-100	0.08	Welch Two Sample t-test	C26H52NO7P	[M+H]+	6.35	522.356	522.356	-0.4	522.356	522.355	522.356	522.356	522.356	522.355	0.000681342			acyl-frag in neg at 281.2481; FA-adduct in neg at 566.346; -CH2 in neg at 506.3239
LPC(18:1)	Lipids	LPC	Pos/Org	0.0584833	-253	2	374	475	-106	0.07	Wilcoxon rank sum test	C26H52NO7P	[M+H]+	6.35	522.356	522.356	0	522.356	522.356	522.356	522.357	522.356	522.356	0.00103743			acyl-frag in neg at 281.2481; FA-adduct in neg at 566.346; -CH2 in neg at 506.3239
LPC(18:2)	Lipids	LPC	Pos/Aq	0.329858	-28	10	146	155	-9	0.1	Two Sample t-test	C26H50NO7P	[M+H]+	5.9	520.338	520.34	-2.3	520.338	520.338	520.338	520.338	520.338	520.338	0.00057548
LPC(20:3)	Lipids	LPC	Pos/Aq	0.214124	-16	4	55	61	-6	0.06	Two Sample t-test	C28H52NO7P	[M+H]+	6.34	546.352	546.356	-3.8	546.353	546.352	546.352	546.352	546.353	546.352	0.000959247
LPC(20:4)	Lipids	LPC	Pos/Aq	0.0391209	-331	-9	840	1010	-170	0.07	Two Sample t-test	C28H50NO7P	[M+H]+	5.88	544.34	544.34	-0.6	544.34	544.341	544.339	544.339	544.34	544.34	0.00135497			Neutral loss 183	361.273
LPC(20:4)	Lipids	LPC	Pos/Org	0.027823	-55	-3	39	64	-24	0.09	Wilcoxon rank sum test	C28H50NO7P	[M+H]+	5.88	544.34	544.34	-0.4	544.341	544.34	544.34	544.34	544.338	544.34	0.0016075
LPC(22:6)	Lipids	LPC	Pos/Aq	0.136487	-155	23	520	586	-66	0.07	Two Sample t-test	C30H50NO7P	[M+H]+	5.83	568.34	568.34	-0.2	568.34	568.34	568.34	568.339	568.341	568.341	0.00132022			acyl-frag in neg at 327.232
LPC(22:6)	Lipids	LPC	Pos/Org	0.0338652	-33	-1	21	37	-15	0.17	Wilcoxon rank sum test	C30H50NO7P	[M+H]+	5.83	568.34	568.34	0	568.34	568.34	568.339	568.342	568.339	568.341	0.00191347
LPE(14:0)	Lipids	LPE	Neg/Aq	0.00562039	1	4	17	13	3	0.08	Wilcoxon rank sum test	C19H40NO7P	[M-H]-	5.38	424.247	424.247	0.1	424.247	424.247	424.248	424.247	424.246	424.248	0.00210651
LPE(16:0)	Lipids	LPE	Neg/Aq	0.147912	-26	162	436	368	68	0.15	Two Sample t-test	C21H44NO7P	[M-H]-	6.15	452.278	452.278	0	452.277	452.278	452.278	452.279	452.277	452.278	0.00100515			acyl-frag in MSE					255.233
LPE(16:0)	Lipids	LPE	Neg/Org	0.433872	-90	40	221	246	-25	0.1	Two Sample t-test	C21H44NO7P	[M-H]-	6.15	452.277	452.278	-0.2	452.277	452.277	452.277	452.277	452.278	452.278	0.000640818			acyl-frag in MSE; neutral loss 141 in pos 313.274					255.233
LPE(16:1)	Lipids	LPE	Neg/Aq	0.116576	-1	10	43	39	4	0.09	Two Sample t-test	C21H42NO7P	[M-H]-	5.6	450.262	450.262	0.2	450.262	450.262	450.263	450.263	450.262	450.262	0.00127518
LPE(18:0)	Lipids	LPE	Neg/Aq	0.13789	-38	257	735	626	109	0.1	Two Sample t-test	C23H48NO7P	[M-H]-	6.97	480.308	480.309	-0.6	480.308	480.308	480.308	480.309	480.308	480.308	0.000640587	C04438	yes	Confirmed by chemical standard
LPE(18:0)	Lipids	LPE	Neg/Org	0.20738	-140	32	366	419	-54	0.05	Two Sample t-test	C23H48NO7P	[M-H]-	6.98	480.309	480.309	-0.5	480.308	480.308	480.308	480.309	480.308	480.309	0.0006141
LPE(18:1)	Lipids	LPE	Neg/Aq	0.0226974	8	97	268	215	53	0.07	Two Sample t-test	C23H46NO7P	[M-H]-	6.33	478.293	478.293	-0.1	478.293	478.293	478.293	478.293	478.293	478.294	0.000567468			acyl-frag in MSE					281.248
LPE(18:1)	Lipids	LPE	Neg/Org	0.422107	-58	32	174	183	-12	0.04	Wilcoxon rank sum test	C23H46NO7P	[M-H]-	6.33	478.293	478.293	-0.3	478.293	478.293	478.294	478.293	478.293	478.294	0.00118025			acyl-frag in MSE					281.248
LPE(20:4)	Lipids	LPE	Neg/Aq	0.455837	-79	37	495	516	-21	0.05	Two Sample t-test	C25H44NO7P	[M-H]-	5.83	500.278	500.278	-0.8	500.277	500.278	500.277	500.278	500.277	500.277	0.000344289			acyl-frag	303.233
LPE(20:4)	Lipids	LPE	Neg/Org	0.204814	-205	47	461	540	-79	0.06	Two Sample t-test	C25H44NO7P	[M-H]-	5.72	500.277	500.278	-0.3	500.277	500.277	500.277	500.277	500.278	500.279	0.00137716			no species at 5.83 deteceted	303.233
LPE(22:6)	Lipids	LPE	Neg/Aq	0.553162	-97	176	1349	1310	39	0.03	Two Sample t-test	C27H44NO7P	[M-H]-	5.81	524.278	524.278	-0.1	524.278	524.277	524.278	524.278	524.278	524.278	0.000730473			neutral loss 141 in pos 385.2747	327.233
LPE(22:6)	Lipids	LPE	Neg/Org	0.128534	-587	114	1585	1973	-238	0.04	Wilcoxon rank sum test	C27H44NO7P	[M-H]-	5.7	524.277	524.278	-0.3	524.277	524.277	524.277	524.277	524.278	524.279	0.00162744			no species at 5.81 detected, neutral loss 141 in pos 385.2747	327.233
LPG(16:0)	Lipids	LPG	Neg/Aq	0.0231228	-10	-1	12	18	-6	0.13	Two Sample t-test	C22H45O9P	[M-H]-	6.55	483.272	483.272	-0.5	483.272	483.274	483.269	483.273	483.273	483.27	0.00349204	C18126	yes	Confirmed by chemical standard
LPG(18:1)	Lipids	LPG	Neg/Aq	6.8e-06	-14	-5	24	31	-9	0.14	Wilcoxon rank sum test	C24H47O9P	[M-H]-	6.79	509.287	509.288	-0.5	509.289	509.288	509.286	509.288	509.286	509.287	0.00186862
LPG(20:4)	Lipids	LPG	Neg/Aq	0.0104348	-7	-1	9	13	-4	0.11	Two Sample t-test	C26H45O9P	[M-H]-	6.13	531.272	531.272	-0.1	531.275	531.271	531.276	531.27	531.27	531.271	0.00486293
LPG(22:6)	Lipids	LPG	Neg/Aq	0.659794	-16	10	31	34	-3	0.11	Two Sample t-test	C28H45O9P	[M-H]-	6.07	555.271	555.272	-1.3	555.27	555.273	555.27	555.272	555.272	555.27	0.00240115
LPS(16:0)	Lipids	LPS	Neg/Aq	0.0504018	0	10	19	14	5	0.22	Two Sample t-test	C22H44NPO9	[M-H]-	6.13	496.266	496.267	-1.7	496.265	496.266	496.267	496.266	496.265	496.265	0.00158537
LPS(18:0)	Lipids	LPS	Neg/Aq	0.0338652	10	217	354	206	153	0.15	Wilcoxon rank sum test	C24H48NPO9	[M-H]-	7.07	524.298	524.299	-0.8	524.298	524.298	524.297	524.298	524.298	524.298	0.000926569	C05974	yes	Confirmed by chemical standard
LPS(18:1)	Lipids	LPS	Neg/Aq	0.0947123	-1	9	25	21	4	0.25	Two Sample t-test	C24H46NPO9	[M-H]-	6.38	522.282	522.283	0	522.282	522.282	522.282	522.284	522.282	522.283	0.00128583
LPS(22:6)	Lipids	LPS	Neg/Aq	0.104902	-98	10	377	420	-44	0.03	Two Sample t-test	C28H44NO9P	[M-H]-	5.77	568.268	568.268	0.1	568.268	568.268	568.268	568.268	568.268	568.267	0.000561095
Lysine	Polars	Amino acids	Neg/Aq	0.0361682	0	3	10	9	2	0.09	Two Sample t-test	C6H14N2O2	[M-H]-	0.48	145.097	145.098	-0.9	145.096	145.097	145.096	145.095	145.098	145.098	0.00744097	C00047	yes	Possible frags in POS at 84.0819 and 130.087, no parent	none
Methionine	Polars	Amino acids	Pos/Aq	0.532333	-10	5	32	34	-2	0.08	Two Sample t-test	C5H11NO2S	[M+H]+	0.81	150.057	150.059	-2.1	150.057	150.056	150.057	150.057	150.057	150.057	0.00277717	C00073	yes	fragments 133 and 104 have low mass error	133.033	104.053	61.012	56.05
MTA	Polars	NS drvs	Pos/Aq	0.00340585	-48	-12	69	99	-30	0.04	Welch Two Sample t-test	C11H15N5O3S	[M+H]+	1.89	298.097	298.097	0	298.097	298.098	298.097	298.097	298.097	298.098	0.00131929	C00170	yes	No detection in NEG	136.062
NAA	Polars	AA drvs	Neg/Aq	0.00562039	-113	-27	556	629	-75	0.04	Wilcoxon rank sum test	C6H9NO5	[M-H]-	0.71	174.04	174.04	-0.5	174.04	174.04	174.04	174.04	174.04	174.04	0.00117286	C01042	yes		130.05	114.019	112.04		156.03
NAAG	Polars	AA drvs	Neg/Aq	0.0466569	-58	0	175	204	-29	0.05	Two Sample t-test	C11H16N2O8	[M-H]-	0.73	303.083	303.083	0.2	303.083	303.083	303.083	303.083	303.083	303.084	0.00135905	C12270	yes		285.072	226.035	146.045	128.034	285.073	146.045	128.035
Phenylalanine	Polars	Amino acids	Neg/Aq	0.000340757	19	54	184	147	36	0.03	Two Sample t-test	C9H11NO2	[M-H]-	1.08	164.07	164.071	-0.8	164.071	164.071	164.07	164.07	164.071	164.07	0.00137643	C00079	yes	Frags in POS: 103.0549, 120.0816, 131.0499. Parent POS at 166.0865	103.055	147.044
Phosphocholine	Polars	Lipid drvs	Pos/Aq	0.0408941	15	337	1461	1301	184	0.04	Wilcoxon rank sum test	C5H14NO4P	[M+H]+	0.69	184.074	184.074	-0.4	184.074	184.074	184.073	184.074	184.074	184.073	0.00135996	C00588	yes	Possible POS frags at 60.813, 84.0449 and 125.0003 but overlap with other metabolites		86.097			166.061	86.0969
Proline	Polars	Amino acids	Pos/Aq	0.00140696	-35	-10	101	123	-23	0.12	Two Sample t-test	C5H9NO2	[M+H]+	0.65	116.071	116.071	-0.1	116.071	116.071	116.071	116.071	116.071	116.071	0.0015808	C00148	yes	Other 116/70 peaks at 2.00' originate from Pro-Pro dipeptide at 213.124	70.066
SAMe	Polars	NS drvs	Pos/Aq	0.323783	-3	1	12	13	-1	0.12	Two Sample t-test	C15H22N6O5S+	[M]+	0.58	399.145	399.145	0.1	399.146	399.144	399.144	399.147	399.146	399.145	0.00287261	C00019	yes		250.093
Serine	Polars	Amino acids	Neg/Aq	0.0679822	-3	0	5	7	-1	0.11	Two Sample t-test	C3H7NO3	[M-H]-	0.5	104.034	104.035	-0.3	104.034	104.034	104.035	104.035	104.035	104.034	0.00397097	C00065	yes
Tryptophan	Polars	Amino acids	Neg/Aq	0.000455891	189	459	510	213	298	0.04	Wilcoxon rank sum test	C11H12N2O2	[M-H]-	1.9	203.082	203.082	-0.4	203.081	203.082	203.082	203.082	203.082	203.082	0.00130899	C00078	yes	Frags in POS at 188.078, 159.0918, 146.0605, 144.0811, 188.0654	159.092	116.049
Tyrosine	Polars	Amino acids	Pos/Aq	0.521678	-7	13	57	54	3	0.05	Two Sample t-test	C9H11NO3	[M+H]+	0.8	182.083	182.082	1.3	182.082	182.081	182.091	182.082	182.082	182.081	0.0222646	C00082	yes	Possibel parent NEG at 180.0642 (-1.9 mDa), low intensity	165.054	147.044	136.076
UMP	Polars	Nucleotides	Neg/Aq	0.0176773	8	78	493	450	43	0.02	Two Sample t-test	C9H13N2O9P	[M-H]-	0.72	323.028	323.028	0.3	323.028	323.028	323.028	323.029	323.028	323.028	0.000959169	C00299	yes	Possible frag POS at 113. MSE fragment at 211 shared with other monophosphates	none				211
Uridine	Polars	Nucleosides	Neg/Aq	0.679353	-15	23	116	112	4	0.07	Two Sample t-test	C9H12N2O6	[M-H]-	0.59	243.062	243.062	0	243.062	243.062	243.062	243.061	243.062	243.062	0.00155579	C00105	yes	Frag POS 113.035, no parent	200.551

## Sheet: Western_blot_data
LAT1
Set #	Genotype	Background corrected value	Actin	Normalized to Actin	Pallid/WT
1	WT	25.8889	141.475	0.182993
	Pa	33.2719	133.613	0.249017	1.3608
2	WT	83.9989	120.636	0.696302
	Pa	87.1499	118.854	0.733254	1.05307
3	WT	75.1869	114.8	0.65494
	Pa	63.8229	120.195	0.530996	0.810755
4	WT	75.3669	132.889	0.567143
	Pa	68.0699	136.587	0.498364	0.878727
5	WT	23.5558	171.836	0.137083
	Pa	33.7438	178.903	0.188615	1.37592
6	WT	38.9868	124.993	0.311911
	Pa	34.6898	131.171	0.264462	0.847876
7	WT	60.9878	114.501	0.532638
	Pa	53.2718	101.862	0.522978	0.981864
SNAT1
Set #	Genotype	Background corrected value	Actin	Normalized to Actin	Pallid/WT
1	WT	19.7345	107.448	0.183665
	Pa	33.9505	119.427	0.284278	1.5478
2	WT	38.0745	114.533	0.332432
	Pa	46.8125	123.507	0.379026	1.14016
3	WT	58.1375	117.354	0.495402
	Pa	60.8855	117.031	0.52025	1.05016
4	WT	3.8256	71.3855	0.0535907
	Pa	4.8836	85.0565	0.057416	1.07138
5	WT	12.8186	89.9005	0.142587
	Pa	18.6706	71.4125	0.261447	1.8336
6	WT	22.6676	82.1655	0.275877
	Pa	26.9086	92.9885	0.289376	1.04893
7	WT	24.1006	80.7025	0.298635
	Pa	24.0546	62.3845	0.385586	1.29116
SNAT2							SNAT2 "redone" (technical replicates of Sets #1-3)							AVERAGE of the two technical replicates
Set #	Genotype	Background corrected value	Actin	Normalized to Actin	Pallid/WT		Set #	Genotype	Background corrected value	Actin	Normalized to Actin	Pallid/WT		Pallid/WT	Set #
1	WT	12.995	97.1998	0.133694			1	WT	12.9877	120.636	0.107661
	Pa	21.518	90.4268	0.23796	1.77989			Pa	17.2687	118.854	0.145294	1.34955		1.56472	1
2	WT	40.599	96.8698	0.419109			2	WT	64.4117	114.8	0.561079
	Pa	17.471	87.1648	0.200436	0.478244			Pa	16.7427	120.195	0.139296	0.248265		0.363255	2
3	WT	17.756	116.632	0.15224			3	WT	22.5367	132.889	0.169591
	Pa	21.662	137.026	0.158087	1.03841			Pa	50.0877	136.587	0.36671	2.16232		1.60037	3
4	WT	15.5067	124.653	0.124399
	Pa	20.9247	112.125	0.186619	1.50017
5	WT	11.9097	121.07	0.0983702
	Pa	10.2037	129.918	0.0785394	0.798407
6	WT	5.5047	145.8	0.0377551
	Pa	6.9747	136.064	0.0512604	1.35771
